# Supplementary material for: Y chromosome variation and prostate cancer ancestral disparities
Source: iScience. 2025 Apr 15;28(5):112437. doi: 10.1016/j.isci.2025.112437 (PMC12124675; doi:10.1016/j.isci.2025.112437)
Supplement: Table S1. Y haplogroups (Hg) of the cohort as determined by Yleaf [file mmc2.xlsx]

## Sheet: Sheet1
Supplementary Table 1. Y haplogroups (Hg) of the cohort as determined by Yleaf.
Sample name	Hg	Hg_marker	Total_reads	Valid_markers	QC-score	QC-1	QC-2	QC-3	Major Hg	Hg path
KAL0101-B	A-M51*(xA-M9782)	Y263162;Y66074;etc.	7556008	109275	0.954545	1	0.954545	1	A	A0-T-->A1-->A1b-->A1b1-->A-M32-->A-Y20629-->A-M51
UP2119-B	A-M51*(xA-M9782)	M9757;Y65558;etc.	9155342	126727	0.954128	1	0.954128	1	A	A0-T-->A1-->A1b-->A1b1-->A-M32-->A-Y20629-->A-M51
UP2159-B	A-M51*(xA-M9782)	Y61171;Y309358;etc.	7581853	120670	0.952381	1	0.952381	1	A	A0-T-->A1-->A1b-->A1b1-->A-M32-->A-Y20629-->A-M51
UP2213-B	A-M51*(xA-M9782)	Y74270;Y69322;etc.	9012495	125174	0.951923	1	0.951923	1	A	A0-T-->A1-->A1b-->A1b1-->A-M32-->A-Y20629-->A-M51
SMU159-B	A-M9782*(xA-Y61213)	Y69324;Y78173;etc.	8133835	126126	1	1	1	1	A	A0-T-->A1-->A1b-->A1b1-->A-M32-->A-Y20629-->A-M51-->A-M9782
UP2039-B	A-M9782*(xA-Y61213)	Y160772;Y78173;etc.	8748835	124791	1	1	1	1	A	A0-T-->A1-->A1b-->A1b1-->A-M32-->A-Y20629-->A-M51-->A-M9782
UP2109-B	A-Y20629*(xA-YP4735,A-M9782)	YP4980;M10080;etc.	12313853	126799	1	1	1	1	A	A0-T-->A1-->A1b-->A1b1-->A-M32-->A-Y20629
N0056-B	B-Y12203*(xB-Y64917)	Y26903;Y12203;etc.	8348554	120764	1	1	1	1	B	A0-T-->A1-->A1b-->BT-->B-->B-M8633-->B-M182-->B-M150-->B-V75-->B-M5844-->B-V1895-->B-Y10394-->B-Y12200-->B-Y12203
N0084-B	B-Y12203*(xB-Y64917)	Y12203;Y26903;etc.	9140975	123558	1	1	1	1	B	A0-T-->A1-->A1b-->BT-->B-->B-M8633-->B-M182-->B-M150-->B-V75-->B-M5844-->B-V1895-->B-Y10394-->B-Y12200-->B-Y12203
KAL0022-B	B-Y32479*(xB-Y104554,B-Y87783,B-BY69396,B-Y193059,B-BY19521)	Y33107;Y33108;etc.	7956017	125592	1	1	1	1	B	A0-T-->A1-->A1b-->BT-->B-->B-M8633-->B-M182-->B-M150-->B-V75-->B-M5844-->B-V1895-->B-Y10394-->B-Y12200-->B-Y32479
KAL0072-B	B-Y32479*(xB-Y104554,B-Y87783,B-BY69396,B-Y193059,B-BY19521)	Y33108;Y33110;etc.	6984122	125372	1	1	1	1	B	A0-T-->A1-->A1b-->BT-->B-->B-M8633-->B-M182-->B-M150-->B-V75-->B-M5844-->B-V1895-->B-Y10394-->B-Y12200-->B-Y32479
KAL0074-B	B-Y32479*(xB-Y104554,B-Y87783,B-BY69396,B-Y193059,B-BY19521)	Y32487;Y32483;etc.	7612097	126579	1	1	1	1	B	A0-T-->A1-->A1b-->BT-->B-->B-M8633-->B-M182-->B-M150-->B-V75-->B-M5844-->B-V1895-->B-Y10394-->B-Y12200-->B-Y32479
N0007-B	B-Y32479*(xB-Y104554,B-Y87783,B-BY69396,B-Y193059,B-BY19521)	Y33111;Y32486;etc.	5975865	119946	1	1	1	1	B	A0-T-->A1-->A1b-->BT-->B-->B-M8633-->B-M182-->B-M150-->B-V75-->B-M5844-->B-V1895-->B-Y10394-->B-Y12200-->B-Y32479
N0015-B	B-Y32479*(xB-Y104554,B-Y87783,B-BY69396,B-Y193059,B-BY19521)	Y32483;Y33112;etc.	8364061	127607	1	1	1	1	B	A0-T-->A1-->A1b-->BT-->B-->B-M8633-->B-M182-->B-M150-->B-V75-->B-M5844-->B-V1895-->B-Y10394-->B-Y12200-->B-Y32479
N0077-B	B-Y32479*(xB-Y104554,B-Y87783,B-BY69396,B-Y193059,B-BY19521)	Y32484;Y33107;etc.	7292068	123199	1	1	1	1	B	A0-T-->A1-->A1b-->BT-->B-->B-M8633-->B-M182-->B-M150-->B-V75-->B-M5844-->B-V1895-->B-Y10394-->B-Y12200-->B-Y32479
SMU039-B	B-Y32479*(xB-Y104554,B-Y87783,B-BY69396,B-Y193059,B-BY19521)	Y33111;Y126274;etc.	8437536	127310	1	1	1	1	B	A0-T-->A1-->A1b-->BT-->B-->B-M8633-->B-M182-->B-M150-->B-V75-->B-M5844-->B-V1895-->B-Y10394-->B-Y12200-->B-Y32479
SMU076-B	B-Y32479*(xB-Y104554,B-Y87783,B-BY69396,B-Y193059,B-BY19521)	Y33111;Y32485;etc.	7635587	127329	1	1	1	1	B	A0-T-->A1-->A1b-->BT-->B-->B-M8633-->B-M182-->B-M150-->B-V75-->B-M5844-->B-V1895-->B-Y10394-->B-Y12200-->B-Y32479
SMU097-B	B-Y32479*(xB-Y104554,B-Y87783,B-BY69396,B-Y193059,B-BY19521)	Y32485;Y32484;etc.	7690030	126738	1	1	1	1	B	A0-T-->A1-->A1b-->BT-->B-->B-M8633-->B-M182-->B-M150-->B-V75-->B-M5844-->B-V1895-->B-Y10394-->B-Y12200-->B-Y32479
SMU196-B	B-Y32479*(xB-Y104554,B-Y87783,B-BY69396,B-Y193059,B-BY19521)	Y33108;Y126274;etc.	8727254	128274	1	1	1	1	B	A0-T-->A1-->A1b-->BT-->B-->B-M8633-->B-M182-->B-M150-->B-V75-->B-M5844-->B-V1895-->B-Y10394-->B-Y12200-->B-Y32479
UP2360-B	B-Y32479*(xB-Y104554,B-Y87783,B-BY69396,B-Y193059,B-BY19521)	Y32481;Y33108;etc.	8498715	127558	1	1	1	1	B	A0-T-->A1-->A1b-->BT-->B-->B-M8633-->B-M182-->B-M150-->B-V75-->B-M5844-->B-V1895-->B-Y10394-->B-Y12200-->B-Y32479
11141-B	E-BY183690*(xE-FT61105)	Y159284	6944029	126016	1	1	1	1	E	A0-T-->A1-->A1b-->BT-->CT-->DE-->E-->E-M5479-->E-P147-->E-P177-->E-M215-->E-M35-->E-L539-->E-M78-->E-Z1919-->E-L618-->E-CTS10912-->E-V13-->E-Z1057-->E-CTS1273-->E-BY3880-->E-Y145455-->E-Z17293-->E-BY183690
KAL0106-B	E-BY202002*(xE-Y168940)	Y168968	8715257	125801	1	1	1	1	E	A0-T-->A1-->A1b-->BT-->CT-->DE-->E-->E-M5479-->E-P147-->E-P177-->E-V38-->E-M2-->E-Y1705-->E-V43-->E-M4732-->E-M4895-->E-M4706-->E-L485-->E-L514-->E-M4694-->E-FGC91110-->E-M191-->E-U174-->E-M4670-->E-M4665-->E-Z1704-->E-Z1703-->E-CTS8902-->E-Z1647-->E-Z1649-->E-BY202002
SMU107-B	E-BY47392*(xE-Y50247)	Y47100;Y49330;etc.	9476125	126871	1	1	1	1	E	A0-T-->A1-->A1b-->BT-->CT-->DE-->E-->E-M5479-->E-P147-->E-P177-->E-V38-->E-M2-->E-Y1705-->E-V43-->E-M4732-->E-M4895-->E-M4706-->E-L485-->E-L514-->E-M4694-->E-FGC91110-->E-M191-->E-U174-->E-M4670-->E-M4665-->E-Z1704-->E-Z1703-->E-CTS8902-->E-Z22601-->E-BY47392
SMU142-B	E-BY47392*(xE-Y50247)	Y47100;Y202214;etc.	8619006	125742	1	1	1	1	E	A0-T-->A1-->A1b-->BT-->CT-->DE-->E-->E-M5479-->E-P147-->E-P177-->E-V38-->E-M2-->E-Y1705-->E-V43-->E-M4732-->E-M4895-->E-M4706-->E-L485-->E-L514-->E-M4694-->E-FGC91110-->E-M191-->E-U174-->E-M4670-->E-M4665-->E-Z1704-->E-Z1703-->E-CTS8902-->E-Z22601-->E-BY47392
SMU157-B	E-BY47392*(xE-Y50247)	Y47100;Y56666;etc.	7575536	122654	1	1	1	1	E	A0-T-->A1-->A1b-->BT-->CT-->DE-->E-->E-M5479-->E-P147-->E-P177-->E-V38-->E-M2-->E-Y1705-->E-V43-->E-M4732-->E-M4895-->E-M4706-->E-L485-->E-L514-->E-M4694-->E-FGC91110-->E-M191-->E-U174-->E-M4670-->E-M4665-->E-Z1704-->E-Z1703-->E-CTS8902-->E-Z22601-->E-BY47392
SMU109-B	E-CTS11714*(xE-Y22469,E-CTS447,E-Y158400,E-Y18977,E-S23274)	Z1697	9594127	126816	1	1	1	1	E	A0-T-->A1-->A1b-->BT-->CT-->DE-->E-->E-M5479-->E-P147-->E-P177-->E-V38-->E-M2-->E-Y1705-->E-V43-->E-M4732-->E-M4895-->E-M4706-->E-L485-->E-L514-->E-M4694-->E-FGC91110-->E-M191-->E-U174-->E-M4670-->E-M4665-->E-Z1704-->E-Z5982-->E-CTS1454-->E-CTS67-->E-CTS261-->E-CTS9997-->E-CTS2476-->E-CTS11714
TSH003-B	E-CTS1307*(xE-CTS9180)	Z15911;Y311016;etc.	7653433	118351	1	1	1	1	E	A0-T-->A1-->A1b-->BT-->CT-->DE-->E-->E-M75-->E-M98-->E-CTS1307
N0053-B	E-CTS1338*(xE-Y201976,E-Y155108)	M4652	6053992	100507	1	1	1	1	E	A0-T-->A1-->A1b-->BT-->CT-->DE-->E-->E-M5479-->E-P147-->E-P177-->E-V38-->E-M2-->E-Y1705-->E-V43-->E-M4732-->E-M4895-->E-M4706-->E-L485-->E-L514-->E-M4694-->E-FGC91110-->E-M191-->E-U174-->E-M4670-->E-M4665-->E-Z1704-->E-Z1703-->E-CTS8902-->E-Z1647-->E-CTS1338
N0078-B	E-CTS1338*(xE-Y201976,E-Z37730)	M4652;M4657;etc.	8302862	123706	1	1	1	1	E	A0-T-->A1-->A1b-->BT-->CT-->DE-->E-->E-M5479-->E-P147-->E-P177-->E-V38-->E-M2-->E-Y1705-->E-V43-->E-M4732-->E-M4895-->E-M4706-->E-L485-->E-L514-->E-M4694-->E-FGC91110-->E-M191-->E-U174-->E-M4670-->E-M4665-->E-Z1704-->E-Z1703-->E-CTS8902-->E-Z1647-->E-CTS1338
KAL053-B	E-CTS1454*(xE-CTS67)	CTS8639;CTS1454;etc.	8268191	125427	1	1	1	1	E	A0-T-->A1-->A1b-->BT-->CT-->DE-->E-->E-M5479-->E-P147-->E-P177-->E-V38-->E-M2-->E-Y1705-->E-V43-->E-M4732-->E-M4895-->E-M4706-->E-L485-->E-L514-->E-M4694-->E-FGC91110-->E-M191-->E-U174-->E-M4670-->E-M4665-->E-Z1704-->E-Z5982-->E-CTS1454
SMU068-B	E-CTS1454*(xE-CTS67)	CTS8237;CTS9099;etc.	7929122	122286	1	1	1	1	E	A0-T-->A1-->A1b-->BT-->CT-->DE-->E-->E-M5479-->E-P147-->E-P177-->E-V38-->E-M2-->E-Y1705-->E-V43-->E-M4732-->E-M4895-->E-M4706-->E-L485-->E-L514-->E-M4694-->E-FGC91110-->E-M191-->E-U174-->E-M4670-->E-M4665-->E-Z1704-->E-Z5982-->E-CTS1454
SMU098-B	E-CTS1454*(xE-CTS67)	CTS2061;CTS3539;etc.	7157863	121319	1	1	1	1	E	A0-T-->A1-->A1b-->BT-->CT-->DE-->E-->E-M5479-->E-P147-->E-P177-->E-V38-->E-M2-->E-Y1705-->E-V43-->E-M4732-->E-M4895-->E-M4706-->E-L485-->E-L514-->E-M4694-->E-FGC91110-->E-M191-->E-U174-->E-M4670-->E-M4665-->E-Z1704-->E-Z5982-->E-CTS1454
SMU101-B	E-CTS1454*(xE-CTS67)	Z1688;CTS3539;etc.	8311005	125776	1	1	1	1	E	A0-T-->A1-->A1b-->BT-->CT-->DE-->E-->E-M5479-->E-P147-->E-P177-->E-V38-->E-M2-->E-Y1705-->E-V43-->E-M4732-->E-M4895-->E-M4706-->E-L485-->E-L514-->E-M4694-->E-FGC91110-->E-M191-->E-U174-->E-M4670-->E-M4665-->E-Z1704-->E-Z5982-->E-CTS1454
UP2089-B	E-CTS1454*(xE-CTS67)	CTS1478;CTS1454;etc.	6278554	112795	1	1	1	1	E	A0-T-->A1-->A1b-->BT-->CT-->DE-->E-->E-M5479-->E-P147-->E-P177-->E-V38-->E-M2-->E-Y1705-->E-V43-->E-M4732-->E-M4895-->E-M4706-->E-L485-->E-L514-->E-M4694-->E-FGC91110-->E-M191-->E-U174-->E-M4670-->E-M4665-->E-Z1704-->E-Z5982-->E-CTS1454
UP2092-B	E-CTS1454*(xE-CTS67)	CTS8237;CTS8639;etc.	9102670	126457	1	1	1	1	E	A0-T-->A1-->A1b-->BT-->CT-->DE-->E-->E-M5479-->E-P147-->E-P177-->E-V38-->E-M2-->E-Y1705-->E-V43-->E-M4732-->E-M4895-->E-M4706-->E-L485-->E-L514-->E-M4694-->E-FGC91110-->E-M191-->E-U174-->E-M4670-->E-M4665-->E-Z1704-->E-Z5982-->E-CTS1454
UP2351-B	E-CTS1454*(xE-CTS67)	CTS8237;CTS9099;etc.	5983487	107332	1	1	1	1	E	A0-T-->A1-->A1b-->BT-->CT-->DE-->E-->E-M5479-->E-P147-->E-P177-->E-V38-->E-M2-->E-Y1705-->E-V43-->E-M4732-->E-M4895-->E-M4706-->E-L485-->E-L514-->E-M4694-->E-FGC91110-->E-M191-->E-U174-->E-M4670-->E-M4665-->E-Z1704-->E-Z5982-->E-CTS1454
SMU089-B	E-CTS261*(xE-Y48004,E-CTS2476)	Z1684;Z1679;etc.	8077289	127231	1	1	1	1	E	A0-T-->A1-->A1b-->BT-->CT-->DE-->E-->E-M5479-->E-P147-->E-P177-->E-V38-->E-M2-->E-Y1705-->E-V43-->E-M4732-->E-M4895-->E-M4706-->E-L485-->E-L514-->E-M4694-->E-FGC91110-->E-M191-->E-U174-->E-M4670-->E-M4665-->E-Z1704-->E-Z5982-->E-CTS1454-->E-CTS67-->E-CTS261
UP2370-B	E-CTS283*(xE-FT420095,E-Z1771)	CTS968;M3790;etc.	6346820	115874	1	1	1	1	E	A0-T-->A1-->A1b-->BT-->CT-->DE-->E-->E-M5479-->E-P147-->E-P177-->E-V38-->E-M2-->E-Y1705-->E-V43-->E-M4732-->E-M4895-->E-M4231-->E-U175-->E-M4254-->E-M4232-->E-Z1720-->E-M4041-->E-M3988-->E-Z1788-->E-CTS11328-->E-Z1721-->E-Z1769-->E-M3850-->E-M3854-->E-Z1779-->E-CTS283
SMU177-B	E-FT68063	YP3331	6834595	117682	1	1	1	1	E	A0-T-->A1-->A1b-->BT-->CT-->DE-->E-->E-M5479-->E-P147-->E-P177-->E-V38-->E-M2-->E-Y1705-->E-V43-->E-M4732-->E-M4895-->E-M4231-->E-U175-->E-M4254-->E-M4232-->E-Z1720-->E-M4041-->E-M3988-->E-Z1788-->E-CTS11328-->E-Z1721-->E-Z1769-->E-M3850-->E-FT68063
UP2100-B	E-FTA5825	V1220;Y207391	13699702	128232	1	1	1	1	E	A0-T-->A1-->A1b-->BT-->CT-->DE-->E-->E-M5479-->E-P147-->E-P177-->E-V38-->E-M2-->E-Y1705-->E-V43-->E-M4732-->E-M4895-->E-M4706-->E-L485-->E-L514-->E-M4694-->E-FGC91110-->E-M191-->E-U174-->E-M4670-->E-CTS2754-->E-Z5966-->E-Z5968-->E-FTA5825
SMU100-B	E-M200*(xE-CTS10078,E-Y203583)	CTS9073;CTS462;etc.	7118477	122704	1	1	1	1	E	A0-T-->A1-->A1b-->BT-->CT-->DE-->E-->E-M75-->E-M98-->E-M90-->E-CTS42-->E-Y25286-->E-Y25287-->E-M200
UP2142-B	E-M200*(xE-CTS10078,E-Y203583)	CTS462;CTS9073;etc.	7342932	123029	1	1	1	1	E	A0-T-->A1-->A1b-->BT-->CT-->DE-->E-->E-M75-->E-M98-->E-M90-->E-CTS42-->E-Y25286-->E-Y25287-->E-M200
KAL0013-B	E-M3854*(xE-CTS283,E-Y140791,E-Y234320)	M3853;CTS10652;etc.	8068076	122854	1	1	1	1	E	A0-T-->A1-->A1b-->BT-->CT-->DE-->E-->E-M5479-->E-P147-->E-P177-->E-V38-->E-M2-->E-Y1705-->E-V43-->E-M4732-->E-M4895-->E-M4231-->E-U175-->E-M4254-->E-M4232-->E-Z1720-->E-M4041-->E-M3988-->E-Z1788-->E-CTS11328-->E-Z1721-->E-Z1769-->E-M3850-->E-M3854
N0061-B	E-M3895	M154	5444555	89571	1	1	1	1	E	A0-T-->A1-->A1b-->BT-->CT-->DE-->E-->E-M5479-->E-P147-->E-P177-->E-V38-->E-M2-->E-Y1705-->E-V43-->E-M4732-->E-M4895-->E-M4231-->E-U175-->E-M4254-->E-M4232-->E-Z1720-->E-M4041-->E-M3988-->E-Z1788-->E-M3895
SMU030-B	E-M3895	M154	6995434	118538	1	1	1	1	E	A0-T-->A1-->A1b-->BT-->CT-->DE-->E-->E-M5479-->E-P147-->E-P177-->E-V38-->E-M2-->E-Y1705-->E-V43-->E-M4732-->E-M4895-->E-M4231-->E-U175-->E-M4254-->E-M4232-->E-Z1720-->E-M4041-->E-M3988-->E-Z1788-->E-M3895
SMU079-B	E-M3895	M154	8387392	126385	1	1	1	1	E	A0-T-->A1-->A1b-->BT-->CT-->DE-->E-->E-M5479-->E-P147-->E-P177-->E-V38-->E-M2-->E-Y1705-->E-V43-->E-M4732-->E-M4895-->E-M4231-->E-U175-->E-M4254-->E-M4232-->E-Z1720-->E-M4041-->E-M3988-->E-Z1788-->E-M3895
SMU094-B	E-M3895	M154	8160896	125465	1	1	1	1	E	A0-T-->A1-->A1b-->BT-->CT-->DE-->E-->E-M5479-->E-P147-->E-P177-->E-V38-->E-M2-->E-Y1705-->E-V43-->E-M4732-->E-M4895-->E-M4231-->E-U175-->E-M4254-->E-M4232-->E-Z1720-->E-M4041-->E-M3988-->E-Z1788-->E-M3895
UP2003-B	E-M3895	M154	8269856	123562	1	1	1	1	E	A0-T-->A1-->A1b-->BT-->CT-->DE-->E-->E-M5479-->E-P147-->E-P177-->E-V38-->E-M2-->E-Y1705-->E-V43-->E-M4732-->E-M4895-->E-M4231-->E-U175-->E-M4254-->E-M4232-->E-Z1720-->E-M4041-->E-M3988-->E-Z1788-->E-M3895
UP2264-B	E-M3895	M154	9882066	127619	1	1	1	1	E	A0-T-->A1-->A1b-->BT-->CT-->DE-->E-->E-M5479-->E-P147-->E-P177-->E-V38-->E-M2-->E-Y1705-->E-V43-->E-M4732-->E-M4895-->E-M4231-->E-U175-->E-M4254-->E-M4232-->E-Z1720-->E-M4041-->E-M3988-->E-Z1788-->E-M3895
SMU083-B	E-M4198*(xE-Y169405,E-Y37087,E-Y84854)	CTS6002;M4207	6402120	122363	1	1	1	1	E	A0-T-->A1-->A1b-->BT-->CT-->DE-->E-->E-M5479-->E-P147-->E-P177-->E-V38-->E-M2-->E-Y1705-->E-V43-->E-M4732-->E-M4895-->E-M4231-->E-U175-->E-M4254-->E-M4232-->E-Z1720-->E-M4217-->E-M4197-->E-M4198
UP2004-B	E-M4198*(xE-Y169405,E-Y37087,E-Y84854)	M4207;CTS6002	9126819	127581	1	1	1	1	E	A0-T-->A1-->A1b-->BT-->CT-->DE-->E-->E-M5479-->E-P147-->E-P177-->E-V38-->E-M2-->E-Y1705-->E-V43-->E-M4732-->E-M4895-->E-M4231-->E-U175-->E-M4254-->E-M4232-->E-Z1720-->E-M4217-->E-M4197-->E-M4198
UP2380-B	E-M4198*(xE-Y169405,E-Y37087,E-Y84854)	CTS6002;M4207	12915673	128369	1	1	1	1	E	A0-T-->A1-->A1b-->BT-->CT-->DE-->E-->E-M5479-->E-P147-->E-P177-->E-V38-->E-M2-->E-Y1705-->E-V43-->E-M4732-->E-M4895-->E-M4231-->E-U175-->E-M4254-->E-M4232-->E-Z1720-->E-M4217-->E-M4197-->E-M4198
SMU104-B	E-M58*(xE-Y27258)	CTS2757;CTS5135;etc.	7467273	124070	1	1	1	1	E	A0-T-->A1-->A1b-->BT-->CT-->DE-->E-->E-M5479-->E-P147-->E-P177-->E-V38-->E-M2-->E-Y1705-->E-V43-->E-M4732-->E-M4895-->E-M4706-->E-M58
UP2113-B	E-M58*(xE-Y27258)	Z1286;Z21950;etc.	11188651	128253	1	1	1	1	E	A0-T-->A1-->A1b-->BT-->CT-->DE-->E-->E-M5479-->E-P147-->E-P177-->E-V38-->E-M2-->E-Y1705-->E-V43-->E-M4732-->E-M4895-->E-M4706-->E-M58
UP2116-B	E-M58*(xE-Y27258)	Y126008;CTS2240;etc.	7717843	124539	1	1	1	1	E	A0-T-->A1-->A1b-->BT-->CT-->DE-->E-->E-M5479-->E-P147-->E-P177-->E-V38-->E-M2-->E-Y1705-->E-V43-->E-M4732-->E-M4895-->E-M4706-->E-M58
SMU087-B	E-U290*(xE-Z5952,E-U181,E-CTS421,E-Z21888,E-Z1725,E-L651,E-Z5954,E-Y154893,E-Y4008,E-Z5958,E-Z5950)	U290;CTS6773	9838399	128020	1	1	1	1	E	A0-T-->A1-->A1b-->BT-->CT-->DE-->E-->E-M5479-->E-P147-->E-P177-->E-V38-->E-M2-->E-Y1705-->E-V43-->E-M4732-->E-M4895-->E-M4231-->E-U175-->E-M4254-->E-M4232-->E-Z1720-->E-M4041-->E-M3988-->E-U290
SMU132-B	E-U290*(xE-Z5952,E-U181,E-CTS421,E-Z21888,E-Z1725,E-L651,E-Z5954,E-Y154893,E-Y4008,E-Z5958,E-Z5950)	CTS6773;U290	10138631	127985	1	1	1	1	E	A0-T-->A1-->A1b-->BT-->CT-->DE-->E-->E-M5479-->E-P147-->E-P177-->E-V38-->E-M2-->E-Y1705-->E-V43-->E-M4732-->E-M4895-->E-M4231-->E-U175-->E-M4254-->E-M4232-->E-Z1720-->E-M4041-->E-M3988-->E-U290
UP2048-B	E-U290*(xE-Z5952,E-U181,E-CTS421,E-Z21888,E-Z1725,E-L651,E-Z5954,E-Y154893,E-Y4008,E-Z5958,E-Z5950)	CTS6773;U290	9690398	127825	1	1	1	1	E	A0-T-->A1-->A1b-->BT-->CT-->DE-->E-->E-M5479-->E-P147-->E-P177-->E-V38-->E-M2-->E-Y1705-->E-V43-->E-M4732-->E-M4895-->E-M4231-->E-U175-->E-M4254-->E-M4232-->E-Z1720-->E-M4041-->E-M3988-->E-U290
UP2103-B	E-U290*(xE-Z5952,E-U181,E-CTS421,E-Z21888,E-Z1725,E-Z5954,E-Y154893,E-Y4008,E-Z5958,E-Z5950,E-FGC60918)	U290;CTS6773	7173988	122272	1	1	1	1	E	A0-T-->A1-->A1b-->BT-->CT-->DE-->E-->E-M5479-->E-P147-->E-P177-->E-V38-->E-M2-->E-Y1705-->E-V43-->E-M4732-->E-M4895-->E-M4231-->E-U175-->E-M4254-->E-M4232-->E-Z1720-->E-M4041-->E-M3988-->E-U290
UP2115-B	E-Y12908*(xE-Y135742)	Y135755;Y135743;etc.	8460865	125771	1	1	1	1	E	A0-T-->A1-->A1b-->BT-->CT-->DE-->E-->E-M5479-->E-P147-->E-P177-->E-V38-->E-M2-->E-Y1705-->E-V43-->E-M4732-->E-M4895-->E-M4706-->E-L485-->E-L514-->E-L515-->E-Z1893-->E-Z22240-->E-M4279-->E-M4269-->E-Y12908
N0048-B	E-Y140791	Y65944;Y140791	10195832	127550	1	1	1	1	E	A0-T-->A1-->A1b-->BT-->CT-->DE-->E-->E-M5479-->E-P147-->E-P177-->E-V38-->E-M2-->E-Y1705-->E-V43-->E-M4732-->E-M4895-->E-M4231-->E-U175-->E-M4254-->E-M4232-->E-Z1720-->E-M4041-->E-M3988-->E-Z1788-->E-CTS11328-->E-Z1721-->E-Z1769-->E-M3850-->E-M3854-->E-Z1779-->E-Y140791
12543-1081384-B	E-Y158608	Y158608;Y158641	7809187	127005	1	1	1	1	E	A0-T-->A1-->A1b-->BT-->CT-->DE-->E-->E-M5479-->E-P147-->E-P177-->E-M215-->E-M35-->E-L539-->E-M78-->E-Z1919-->E-L618-->E-CTS10912-->E-V13-->E-Z1057-->E-CTS1273-->E-BY3880-->E-L17-->E-Y18336-->E-Z16664-->E-Y45878-->E-BY178965-->E-Y158608
KAL0054-B	E-Y169405*(xE-Y169292)	Y169469;Y169347;etc.	6882259	117547	1	1	1	1	E	A0-T-->A1-->A1b-->BT-->CT-->DE-->E-->E-M5479-->E-P147-->E-P177-->E-V38-->E-M2-->E-Y1705-->E-V43-->E-M4732-->E-M4895-->E-M4231-->E-U175-->E-M4254-->E-M4232-->E-Z1720-->E-M4217-->E-M4197-->E-M4198-->E-Y169405
KAL0078-B	E-Y172941*(xE-Y197232,E-Y173631,E-BY73639)	Y166610	8608067	126403	1	1	1	1	E	A0-T-->A1-->A1b-->BT-->CT-->DE-->E-->E-M5479-->E-P147-->E-P177-->E-V38-->E-M2-->E-Y1705-->E-V43-->E-M4732-->E-M4895-->E-M4706-->E-L485-->E-L514-->E-M4694-->E-FGC91110-->E-M191-->E-U174-->E-M4670-->E-M4665-->E-Z1704-->E-M4437-->E-CTS9106-->E-Y138276-->E-BY50829-->E-Y172941
UP2050-B	E-Y172941*(xE-Y197232,E-Y173631,E-BY73639)	Y166610	6629252	114892	1	1	1	1	E	A0-T-->A1-->A1b-->BT-->CT-->DE-->E-->E-M5479-->E-P147-->E-P177-->E-V38-->E-M2-->E-Y1705-->E-V43-->E-M4732-->E-M4895-->E-M4706-->E-L485-->E-L514-->E-M4694-->E-FGC91110-->E-M191-->E-U174-->E-M4670-->E-M4665-->E-Z1704-->E-M4437-->E-CTS9106-->E-Y138276-->E-BY50829-->E-Y172941
SMU195-B	E-Y178504	Y210803;Y210847;etc.	5591603	85955	1	1	1	1	E	A0-T-->A1-->A1b-->BT-->CT-->DE-->E-->E-M5479-->E-P147-->E-P177-->E-V38-->E-M2-->E-Y1705-->E-V43-->E-M4732-->E-M4895-->E-M4231-->E-U175-->E-M4254-->E-M4232-->E-Z1720-->E-M4041-->E-M3988-->E-U290-->E-Z1725-->E-Z1786-->E-FT208227-->E-Y178504
KAL0043-B	E-Y180857*(xE-Y181500)	Y180857	7714766	120354	1	1	1	1	E	A0-T-->A1-->A1b-->BT-->CT-->DE-->E-->E-M5479-->E-P147-->E-P177-->E-V38-->E-M2-->E-Y1705-->E-V43-->E-M4732-->E-M4895-->E-M4231-->E-U175-->E-M4254-->E-M4232-->E-Z1720-->E-M4041-->E-M3988-->E-U290-->E-U181-->E-BY20836-->E-Y180857
KAL0091-B	E-Y180857*(xE-Y181500)	Y180857	8032227	124654	1	1	1	1	E	A0-T-->A1-->A1b-->BT-->CT-->DE-->E-->E-M5479-->E-P147-->E-P177-->E-V38-->E-M2-->E-Y1705-->E-V43-->E-M4732-->E-M4895-->E-M4231-->E-U175-->E-M4254-->E-M4232-->E-Z1720-->E-M4041-->E-M3988-->E-U290-->E-U181-->E-BY20836-->E-Y180857
KAL070-B	E-Y180857*(xE-Y181500)	Y180857	8286921	125770	1	1	1	1	E	A0-T-->A1-->A1b-->BT-->CT-->DE-->E-->E-M5479-->E-P147-->E-P177-->E-V38-->E-M2-->E-Y1705-->E-V43-->E-M4732-->E-M4895-->E-M4231-->E-U175-->E-M4254-->E-M4232-->E-Z1720-->E-M4041-->E-M3988-->E-U290-->E-U181-->E-BY20836-->E-Y180857
N0067-B	E-Y180857*(xE-Y181500)	Y180857	5164873	80554	1	1	1	1	E	A0-T-->A1-->A1b-->BT-->CT-->DE-->E-->E-M5479-->E-P147-->E-P177-->E-V38-->E-M2-->E-Y1705-->E-V43-->E-M4732-->E-M4895-->E-M4231-->E-U175-->E-M4254-->E-M4232-->E-Z1720-->E-M4041-->E-M3988-->E-U290-->E-U181-->E-BY20836-->E-Y180857
TSH001-B	E-Y180857*(xE-Y181500)	Y180857	9784675	127598	1	1	1	1	E	A0-T-->A1-->A1b-->BT-->CT-->DE-->E-->E-M5479-->E-P147-->E-P177-->E-V38-->E-M2-->E-Y1705-->E-V43-->E-M4732-->E-M4895-->E-M4231-->E-U175-->E-M4254-->E-M4232-->E-Z1720-->E-M4041-->E-M3988-->E-U290-->E-U181-->E-BY20836-->E-Y180857
UP2049-B	E-Y180857*(xE-Y181500)	Y180857	8636553	125655	1	1	1	1	E	A0-T-->A1-->A1b-->BT-->CT-->DE-->E-->E-M5479-->E-P147-->E-P177-->E-V38-->E-M2-->E-Y1705-->E-V43-->E-M4732-->E-M4895-->E-M4231-->E-U175-->E-M4254-->E-M4232-->E-Z1720-->E-M4041-->E-M3988-->E-U290-->E-U181-->E-BY20836-->E-Y180857
UP2101-B	E-Y180857*(xE-Y181500)	Y180857	8484293	126537	1	1	1	1	E	A0-T-->A1-->A1b-->BT-->CT-->DE-->E-->E-M5479-->E-P147-->E-P177-->E-V38-->E-M2-->E-Y1705-->E-V43-->E-M4732-->E-M4895-->E-M4231-->E-U175-->E-M4254-->E-M4232-->E-Z1720-->E-M4041-->E-M3988-->E-U290-->E-U181-->E-BY20836-->E-Y180857
UP2117-B	E-Y180857*(xE-Y181500)	Y180857	8282235	124607	1	1	1	1	E	A0-T-->A1-->A1b-->BT-->CT-->DE-->E-->E-M5479-->E-P147-->E-P177-->E-V38-->E-M2-->E-Y1705-->E-V43-->E-M4732-->E-M4895-->E-M4231-->E-U175-->E-M4254-->E-M4232-->E-Z1720-->E-M4041-->E-M3988-->E-U290-->E-U181-->E-BY20836-->E-Y180857
UP2133-B	E-Y180857*(xE-Y181500)	Y180857	7912091	121625	1	1	1	1	E	A0-T-->A1-->A1b-->BT-->CT-->DE-->E-->E-M5479-->E-P147-->E-P177-->E-V38-->E-M2-->E-Y1705-->E-V43-->E-M4732-->E-M4895-->E-M4231-->E-U175-->E-M4254-->E-M4232-->E-Z1720-->E-M4041-->E-M3988-->E-U290-->E-U181-->E-BY20836-->E-Y180857
UP2197-B	E-Y180857*(xE-Y181500)	Y180857	8811215	126542	1	1	1	1	E	A0-T-->A1-->A1b-->BT-->CT-->DE-->E-->E-M5479-->E-P147-->E-P177-->E-V38-->E-M2-->E-Y1705-->E-V43-->E-M4732-->E-M4895-->E-M4231-->E-U175-->E-M4254-->E-M4232-->E-Z1720-->E-M4041-->E-M3988-->E-U290-->E-U181-->E-BY20836-->E-Y180857
UP2267-B	E-Y180857*(xE-Y181500)	Y180857	9368577	127668	1	1	1	1	E	A0-T-->A1-->A1b-->BT-->CT-->DE-->E-->E-M5479-->E-P147-->E-P177-->E-V38-->E-M2-->E-Y1705-->E-V43-->E-M4732-->E-M4895-->E-M4231-->E-U175-->E-M4254-->E-M4232-->E-Z1720-->E-M4041-->E-M3988-->E-U290-->E-U181-->E-BY20836-->E-Y180857
N0081-B	E-Y18979	Y19218;Y19219;etc.	5843706	93684	1	1	1	1	E	A0-T-->A1-->A1b-->BT-->CT-->DE-->E-->E-M5479-->E-P147-->E-P177-->E-V38-->E-M2-->E-Y1705-->E-V43-->E-M4732-->E-M4895-->E-M4706-->E-L485-->E-L514-->E-M4694-->E-FGC91110-->E-M191-->E-U174-->E-M4670-->E-M4665-->E-Z1704-->E-Z5982-->E-CTS1454-->E-CTS67-->E-Y18979
UP2035-B	E-Y21806*(xE-Y30978)	Y21806	9418699	127536	1	1	1	1	E	A0-T-->A1-->A1b-->BT-->CT-->DE-->E-->E-M5479-->E-P147-->E-P177-->E-V38-->E-M2-->E-Y1705-->E-V43-->E-M4732-->E-M4895-->E-M4706-->E-L485-->E-L514-->E-M4694-->E-FGC91110-->E-M191-->E-U174-->E-M4670-->E-Z5962-->E-Z22359-->E-CTS1111-->E-Y14724-->E-Y21806
TSH005-B	E-Y25272*(xE-Y150748,E-BY57207,E-BY61160)	M4105;M4112;etc.	7690606	124092	1	1	1	1	E	A0-T-->A1-->A1b-->BT-->CT-->DE-->E-->E-M5479-->E-P147-->E-P177-->E-V38-->E-M2-->E-Y1705-->E-V43-->E-M4732-->E-M4895-->E-M4231-->E-U175-->E-M4254-->E-M4232-->E-Z1720-->E-M4217-->E-M4062-->E-CTS10689-->E-Y25272
SMU027-B	E-Y25272*(xE-Y45673,E-Y150748,E-BY57207)	M4107;M4106;etc.	7203826	119139	1	1	1	1	E	A0-T-->A1-->A1b-->BT-->CT-->DE-->E-->E-M5479-->E-P147-->E-P177-->E-V38-->E-M2-->E-Y1705-->E-V43-->E-M4732-->E-M4895-->E-M4231-->E-U175-->E-M4254-->E-M4232-->E-Z1720-->E-M4217-->E-M4062-->E-CTS10689-->E-Y25272
SMU041-B	E-Y25272*(xE-Y45673,E-Y150748,E-BY57207)	M4114;M4105;etc.	8451764	125274	1	1	1	1	E	A0-T-->A1-->A1b-->BT-->CT-->DE-->E-->E-M5479-->E-P147-->E-P177-->E-V38-->E-M2-->E-Y1705-->E-V43-->E-M4732-->E-M4895-->E-M4231-->E-U175-->E-M4254-->E-M4232-->E-Z1720-->E-M4217-->E-M4062-->E-CTS10689-->E-Y25272
SMU080-B	E-Y25272*(xE-Y45673,E-Y150748,E-BY57207)	M4112;M4105;etc.	6629438	116449	1	1	1	1	E	A0-T-->A1-->A1b-->BT-->CT-->DE-->E-->E-M5479-->E-P147-->E-P177-->E-V38-->E-M2-->E-Y1705-->E-V43-->E-M4732-->E-M4895-->E-M4231-->E-U175-->E-M4254-->E-M4232-->E-Z1720-->E-M4217-->E-M4062-->E-CTS10689-->E-Y25272
SMU200-B	E-Y25272*(xE-Y45673,E-Y150748,E-BY57207)	M4103;Y25272;etc.	9876636	127789	1	1	1	1	E	A0-T-->A1-->A1b-->BT-->CT-->DE-->E-->E-M5479-->E-P147-->E-P177-->E-V38-->E-M2-->E-Y1705-->E-V43-->E-M4732-->E-M4895-->E-M4231-->E-U175-->E-M4254-->E-M4232-->E-Z1720-->E-M4217-->E-M4062-->E-CTS10689-->E-Y25272
SMU061-B	E-Y25272*(xE-Y45673,E-Y150748)	M4112;M4110;etc.	9756265	127573	1	1	1	1	E	A0-T-->A1-->A1b-->BT-->CT-->DE-->E-->E-M5479-->E-P147-->E-P177-->E-V38-->E-M2-->E-Y1705-->E-V43-->E-M4732-->E-M4895-->E-M4231-->E-U175-->E-M4254-->E-M4232-->E-Z1720-->E-M4217-->E-M4062-->E-CTS10689-->E-Y25272
UP2317-B	E-Y25288	CTS2130;Y25288	7208949	120389	1	1	1	1	E	A0-T-->A1-->A1b-->BT-->CT-->DE-->E-->E-M75-->E-M98-->E-M90-->E-CTS42-->E-Y25286-->E-Y25287-->E-M200-->E-CTS10078-->E-CTS8392-->E-Y25288
N0002-B	E-Y25504*(xE-Y27258)	Y25506;Y25505;etc.	7923277	126011	1	1	1	1	E	A0-T-->A1-->A1b-->BT-->CT-->DE-->E-->E-M5479-->E-P147-->E-P177-->E-V38-->E-M2-->E-Y1705-->E-V43-->E-M4732-->E-M4895-->E-M4706-->E-M58-->E-FT6657-->E-Z15929-->E-Y25504
N0059-B	E-Y30963*(xE-CTS907)	Y30963;Z1760;etc.	6980333	117753	1	1	1	1	E	A0-T-->A1-->A1b-->BT-->CT-->DE-->E-->E-M5479-->E-P147-->E-P177-->E-V38-->E-M2-->E-Y1705-->E-V43-->E-M4732-->E-M4895-->E-M4231-->E-U175-->E-M4254-->E-M4232-->E-Z1720-->E-M4041-->E-M3988-->E-U290-->E-Z1725-->E-Z1786-->E-CTS1387-->E-Z1758-->E-Z1746-->E-Y30964-->E-Y30963
11114-B	E-Y33589*(xE-BY7267,E-Y33587)	BY7294;Y33589;etc.	11201782	128643	1	1	1	1	E	A0-T-->A1-->A1b-->BT-->CT-->DE-->E-->E-M5479-->E-P147-->E-P177-->E-M215-->E-M35-->E-L539-->E-M78-->E-Z1919-->E-V22-->E-CTS567-->E-Y2498-->E-L1250-->E-PH2818-->E-Y20282-->E-BY6865-->E-Y33589
SMU062-B	E-Y86760*(xE-BY69129,E-FT18756)	Y86760	6441922	110518	1	1	1	1	E	A0-T-->A1-->A1b-->BT-->CT-->DE-->E-->E-M75-->E-M98-->E-M90-->E-CTS42-->E-Y25286-->E-Y25287-->E-BY36751-->E-FT21635-->E-BY70915-->E-Y86760
SMU161-B	E-Y86760*(xE-BY69129,E-FT18756)	Y86760	7946120	126338	1	1	1	1	E	A0-T-->A1-->A1b-->BT-->CT-->DE-->E-->E-M75-->E-M98-->E-M90-->E-CTS42-->E-Y25286-->E-Y25287-->E-BY36751-->E-FT21635-->E-BY70915-->E-Y86760
N0088-B	E-Z1649*(xE-BY202002,E-Z1653,E-Y55489,E-Z1672)	Y11073;Y10563	10199453	127469	1	1	1	1	E	A0-T-->A1-->A1b-->BT-->CT-->DE-->E-->E-M5479-->E-P147-->E-P177-->E-V38-->E-M2-->E-Y1705-->E-V43-->E-M4732-->E-M4895-->E-M4706-->E-L485-->E-L514-->E-M4694-->E-FGC91110-->E-M191-->E-U174-->E-M4670-->E-M4665-->E-Z1704-->E-Z1703-->E-CTS8902-->E-Z1647-->E-Z1649
SMU019-B	E-Z1649*(xE-BY202002,E-Z1653,E-Y55489,E-Z1672)	Y10563;Y11073	8730104	125054	1	1	1	1	E	A0-T-->A1-->A1b-->BT-->CT-->DE-->E-->E-M5479-->E-P147-->E-P177-->E-V38-->E-M2-->E-Y1705-->E-V43-->E-M4732-->E-M4895-->E-M4706-->E-L485-->E-L514-->E-M4694-->E-FGC91110-->E-M191-->E-U174-->E-M4670-->E-M4665-->E-Z1704-->E-Z1703-->E-CTS8902-->E-Z1647-->E-Z1649
SMU064-B	E-Z1649*(xE-BY202002,E-Z1653,E-Y55489,E-Z1672)	Y11073;Y10563	7301250	118883	1	1	1	1	E	A0-T-->A1-->A1b-->BT-->CT-->DE-->E-->E-M5479-->E-P147-->E-P177-->E-V38-->E-M2-->E-Y1705-->E-V43-->E-M4732-->E-M4895-->E-M4706-->E-L485-->E-L514-->E-M4694-->E-FGC91110-->E-M191-->E-U174-->E-M4670-->E-M4665-->E-Z1704-->E-Z1703-->E-CTS8902-->E-Z1647-->E-Z1649
SMU091-B	E-Z1649*(xE-BY202002,E-Z1653,E-Y55489,E-Z1672)	Y11073;Y10563	9991273	127868	1	1	1	1	E	A0-T-->A1-->A1b-->BT-->CT-->DE-->E-->E-M5479-->E-P147-->E-P177-->E-V38-->E-M2-->E-Y1705-->E-V43-->E-M4732-->E-M4895-->E-M4706-->E-L485-->E-L514-->E-M4694-->E-FGC91110-->E-M191-->E-U174-->E-M4670-->E-M4665-->E-Z1704-->E-Z1703-->E-CTS8902-->E-Z1647-->E-Z1649
UP2099-B	E-Z1649*(xE-BY202002,E-Z1653,E-Y55489,E-Z1672)	Y10563;Y11073	8021725	123045	1	1	1	1	E	A0-T-->A1-->A1b-->BT-->CT-->DE-->E-->E-M5479-->E-P147-->E-P177-->E-V38-->E-M2-->E-Y1705-->E-V43-->E-M4732-->E-M4895-->E-M4706-->E-L485-->E-L514-->E-M4694-->E-FGC91110-->E-M191-->E-U174-->E-M4670-->E-M4665-->E-Z1704-->E-Z1703-->E-CTS8902-->E-Z1647-->E-Z1649
UP2330-B	E-Z1649*(xE-BY202002,E-Z1653,E-Y55489,E-Z1672)	Y10563;Y11073	8251123	123311	1	1	1	1	E	A0-T-->A1-->A1b-->BT-->CT-->DE-->E-->E-M5479-->E-P147-->E-P177-->E-V38-->E-M2-->E-Y1705-->E-V43-->E-M4732-->E-M4895-->E-M4706-->E-L485-->E-L514-->E-M4694-->E-FGC91110-->E-M191-->E-U174-->E-M4670-->E-M4665-->E-Z1704-->E-Z1703-->E-CTS8902-->E-Z1647-->E-Z1649
UP2396-B	E-Z1649*(xE-BY202002,E-Z1653,E-Y55489,E-Z1672)	Y10563	9527141	127619	1	1	1	1	E	A0-T-->A1-->A1b-->BT-->CT-->DE-->E-->E-M5479-->E-P147-->E-P177-->E-V38-->E-M2-->E-Y1705-->E-V43-->E-M4732-->E-M4895-->E-M4706-->E-L485-->E-L514-->E-M4694-->E-FGC91110-->E-M191-->E-U174-->E-M4670-->E-M4665-->E-Z1704-->E-Z1703-->E-CTS8902-->E-Z1647-->E-Z1649
SMU183-B	E-Z1649*(xE-Z1653,E-Y168940,E-Y55489,E-Z1672)	Y10563	5573645	85717	1	1	1	1	E	A0-T-->A1-->A1b-->BT-->CT-->DE-->E-->E-M5479-->E-P147-->E-P177-->E-V38-->E-M2-->E-Y1705-->E-V43-->E-M4732-->E-M4895-->E-M4706-->E-L485-->E-L514-->E-M4694-->E-FGC91110-->E-M191-->E-U174-->E-M4670-->E-M4665-->E-Z1704-->E-Z1703-->E-CTS8902-->E-Z1647-->E-Z1649
N0001-B	E-Z1725*(xE-Y18361,E-CTS127,E-Y157497,E-CTS1387,E-Y70207)	CTS99	6062006	84547	1	1	1	1	E	A0-T-->A1-->A1b-->BT-->CT-->DE-->E-->E-M5479-->E-P147-->E-P177-->E-V38-->E-M2-->E-Y1705-->E-V43-->E-M4732-->E-M4895-->E-M4231-->E-U175-->E-M4254-->E-M4232-->E-Z1720-->E-M4041-->E-M3988-->E-U290-->E-Z1725
SMU141-B	E-Z1769*(xE-M3850,E-Y33593,E-FGC39401)	Z1782;M3869	8920757	124629	1	1	1	1	E	A0-T-->A1-->A1b-->BT-->CT-->DE-->E-->E-M5479-->E-P147-->E-P177-->E-V38-->E-M2-->E-Y1705-->E-V43-->E-M4732-->E-M4895-->E-M4231-->E-U175-->E-M4254-->E-M4232-->E-Z1720-->E-M4041-->E-M3988-->E-Z1788-->E-CTS11328-->E-Z1721-->E-Z1769
TSH008-B	E-Z1769*(xE-M3850,E-Y33593,E-FGC39401)	Z1782;V2580;etc.	11445120	127864	1	1	1	1	E	A0-T-->A1-->A1b-->BT-->CT-->DE-->E-->E-M5479-->E-P147-->E-P177-->E-V38-->E-M2-->E-Y1705-->E-V43-->E-M4732-->E-M4895-->E-M4231-->E-U175-->E-M4254-->E-M4232-->E-Z1720-->E-M4041-->E-M3988-->E-Z1788-->E-CTS11328-->E-Z1721-->E-Z1769
UP2093-B	E-Z1769*(xE-M3850,E-Y33593,E-FGC39401)	V2580;M3869;etc.	9091547	125343	1	1	1	1	E	A0-T-->A1-->A1b-->BT-->CT-->DE-->E-->E-M5479-->E-P147-->E-P177-->E-V38-->E-M2-->E-Y1705-->E-V43-->E-M4732-->E-M4895-->E-M4231-->E-U175-->E-M4254-->E-M4232-->E-Z1720-->E-M4041-->E-M3988-->E-Z1788-->E-CTS11328-->E-Z1721-->E-Z1769
UP2187-B	E-Z1769*(xE-M3850,E-Y33593,E-FGC39401)	V2580;Z1782;etc.	9870536	127071	1	1	1	1	E	A0-T-->A1-->A1b-->BT-->CT-->DE-->E-->E-M5479-->E-P147-->E-P177-->E-V38-->E-M2-->E-Y1705-->E-V43-->E-M4732-->E-M4895-->E-M4231-->E-U175-->E-M4254-->E-M4232-->E-Z1720-->E-M4041-->E-M3988-->E-Z1788-->E-CTS11328-->E-Z1721-->E-Z1769
SMU029-B	E-Z1769*(xE-M3850,E-Y33593,E-Y181105)	V2580;Z1782;etc.	8970070	123551	1	1	1	1	E	A0-T-->A1-->A1b-->BT-->CT-->DE-->E-->E-M5479-->E-P147-->E-P177-->E-V38-->E-M2-->E-Y1705-->E-V43-->E-M4732-->E-M4895-->E-M4231-->E-U175-->E-M4254-->E-M4232-->E-Z1720-->E-M4041-->E-M3988-->E-Z1788-->E-CTS11328-->E-Z1721-->E-Z1769
SMU050-B	E-Z1771*(xE-Z1770)	Z1771;Z21499	10192749	127893	1	1	1	1	E	A0-T-->A1-->A1b-->BT-->CT-->DE-->E-->E-M5479-->E-P147-->E-P177-->E-V38-->E-M2-->E-Y1705-->E-V43-->E-M4732-->E-M4895-->E-M4231-->E-U175-->E-M4254-->E-M4232-->E-Z1720-->E-M4041-->E-M3988-->E-Z1788-->E-CTS11328-->E-Z1721-->E-Z1769-->E-M3850-->E-M3854-->E-Z1779-->E-CTS283-->E-Z1771
N0010-B	E-Z1786*(xE-Y18361,E-CTS127,E-Y157497,E-CTS1387,E-Y70207)	M3912	8337024	125474	1	1	1	1	E	A0-T-->A1-->A1b-->BT-->CT-->DE-->E-->E-M5479-->E-P147-->E-P177-->E-V38-->E-M2-->E-Y1705-->E-V43-->E-M4732-->E-M4895-->E-M4231-->E-U175-->E-M4254-->E-M4232-->E-Z1720-->E-M4041-->E-M3988-->E-U290-->E-Z1725-->E-Z1786
10651-B	E-Z21429*(xE-Y21103,E-Y141210,E-FGC55484)	Z21433;Z21432;etc.	7137575	121661	1	1	1	1	E	A0-T-->A1-->A1b-->BT-->CT-->DE-->E-->E-M5479-->E-P147-->E-P177-->E-M215-->E-M35-->E-Z827-->E-Z830-->E-PF1962-->E-M123-->E-M34-->E-M84-->E-S11387-->E-CTS5265-->E-Y5427-->E-PF6751-->E-PF6748-->E-Y6720-->E-PF6747-->E-Z21014-->E-Y16780-->E-F2831-->E-Z21429
UP2372-B	E-Z21888	Z21888	8003321	123337	1	1	1	1	E	A0-T-->A1-->A1b-->BT-->CT-->DE-->E-->E-M5479-->E-P147-->E-P177-->E-V38-->E-M2-->E-Y1705-->E-V43-->E-M4732-->E-M4895-->E-M4231-->E-U175-->E-M4254-->E-M4232-->E-Z1720-->E-M4041-->E-M3988-->E-U290-->E-Z21888
N0085-B	E-Z37730*(xE-Y272595)	Z37730;Y186057;etc.	10023445	127352	1	1	1	1	E	A0-T-->A1-->A1b-->BT-->CT-->DE-->E-->E-M5479-->E-P147-->E-P177-->E-V38-->E-M2-->E-Y1705-->E-V43-->E-M4732-->E-M4895-->E-M4706-->E-L485-->E-L514-->E-M4694-->E-FGC91110-->E-M191-->E-U174-->E-M4670-->E-M4665-->E-Z1704-->E-Z1703-->E-CTS8902-->E-Z1647-->E-CTS1338-->E-Y155108-->E-Z37730
12571-B	G-Y35918	Y228037;Y227273;etc.	6508050	95991	1	1	1	1	G	A0-T-->A1-->A1b-->BT-->CT-->CF-->F-->GHIJK-->G-->G-P287-->G-Y238-->G-P15-->G-Z6552-->G-Y34352-->G-Z6553-->G-Z6744-->G-Z6653-->G-Z6702-->G-Z6679-->G-Z6692-->G-Z6706-->G-Z6638-->G-Z6654-->G-FGC671-->G-FGC713-->G-FGC701-->G-Z7958-->G-FT103489-->G-Y35918
14365-B	I-A9373*(xI-Y135943,I-Y19079)	A9377;A9373	8492958	127356	1	1	1	1	I	A0-T-->A1-->A1b-->BT-->CT-->CF-->F-->GHIJK-->HIJK-->IJK-->IJ-->I-->I1-->I-L121-->I-DF29-->I-Z58-->I-Z59-->I-Z2041-->I-Z2039-->I-Z2040-->I-Z382-->I-Y5384-->I-Y5388-->I-Y11930-->I-A9373
15917-1147612-B	I-L1425*(xI-Y4766,I-Y17376,I-BY3605,I-Y39366,I-Y43928)	S12606;Y6871;etc.	9168944	118924	1	1	1	1	I	A0-T-->A1-->A1b-->BT-->CT-->CF-->F-->GHIJK-->HIJK-->IJK-->IJ-->I-->I2-->I-CTS2257-->I-L460-->I-M436-->I-M223-->I-Y3259-->I-CTS616-->I-CTS10057-->I-Z161-->I-Z189-->I-L801-->I-Y3249-->I-Z170-->I-CTS6433-->I-L1425
11874-B	I-L234	Y125061;Y125060;etc.	8221365	127702	1	1	1	1	I	A0-T-->A1-->A1b-->BT-->CT-->CF-->F-->GHIJK-->HIJK-->IJK-->IJ-->I-->I1-->I-L121-->I-DF29-->I-Z58-->I-Z59-->I-CTS8647-->I-Z61-->I-Z60-->I-Z140-->I-Z141-->I-CTS6739-->I-S2169-->I-Y1966-->I-Y3649-->I-A13241-->I-Y3647-->I-Y3647a-->I-L234
16004-B	I-PH5300*(xI-S2272)	A6573;PH5300;etc.	7316097	124595	1	1	1	1	I	A0-T-->A1-->A1b-->BT-->CT-->CF-->F-->GHIJK-->HIJK-->IJK-->IJ-->I-->I1-->I-L121-->I-DF29-->I-Z58-->I-Z138-->I-S2293-->I-Z2541-->I-PH5300
11265-B	I-Y16452*(xI-Y135932,I-A14623,I-Y130259,I-Y128984,I-A22514,I-FT71868,I-Y172608)	A6546;Y16452	7537772	123819	1	1	1	1	I	A0-T-->A1-->A1b-->BT-->CT-->CF-->F-->GHIJK-->HIJK-->IJK-->IJ-->I-->I1-->I-L121-->I-DF29-->I-Z58-->I-Z138-->I-S2293-->I-S6277-->I-Y15902-->I-Y15575-->I-Y16450-->I-Y16458-->I-Y16452
6359-1050886-B	I-Y62258*(xI-BY63498)	Y65814;Y74544;etc.	7052592	121913	1	1	1	1	I	A0-T-->A1-->A1b-->BT-->CT-->CF-->F-->GHIJK-->HIJK-->IJK-->IJ-->I-->I2-->I-CTS2257-->I-L460-->I-P37-->I-CTS595-->I-L158-->I-Y3992-->I-Z2049-->I-Y11222-->I-BY40578-->I-Y21997-->I-Y62258
13019-B	I-Y7219*(xI-Y8945,I-Y7214)	Y7219;Y7493;etc.	6363969	102179	1	1	1	1	I	A0-T-->A1-->A1b-->BT-->CT-->CF-->F-->GHIJK-->HIJK-->IJK-->IJ-->I-->I2-->I-CTS2257-->I-L460-->I-M436-->I-M223-->I-Y3259-->I-CTS616-->I-CTS10057-->I-L701-->I-P78-->I-Y7219
14862-B	I-Y7219*(xI-Y8945,I-Y7214)	BY2161;Y7504;etc.	7418049	122135	1	1	1	1	I	A0-T-->A1-->A1b-->BT-->CT-->CF-->F-->GHIJK-->HIJK-->IJK-->IJ-->I-->I2-->I-CTS2257-->I-L460-->I-M436-->I-M223-->I-Y3259-->I-CTS616-->I-CTS10057-->I-L701-->I-P78-->I-Y7219
5902-1035059-B	I-Y8599*(xI-V1840,I-Y9269)	Y19624;Y8599;etc.	7257434	121171	1	1	1	1	I	A0-T-->A1-->A1b-->BT-->CT-->CF-->F-->GHIJK-->HIJK-->IJK-->IJ-->I-->I2-->I-CTS2257-->I-L460-->I-M436-->I-M223-->I-Y3259-->I-CTS616-->I-Y3721-->I-M284-->I-L1195-->I-L126-->I-FGC20063-->I-Y4171-->I-Y4142-->I-Y4751-->I-Y4752-->I-Y4750-->I-Y8599
12596-B	I-Z131*(xI-S4663,I-A9178,I-PH2706,I-A9804,I-CTS6397)	Z132	6021329	109036	1	1	1	1	I	A0-T-->A1-->A1b-->BT-->CT-->CF-->F-->GHIJK-->HIJK-->IJK-->IJ-->I-->I1-->I-L121-->I-Z17954-->I-K541-->I-Z131
16263-B	J-FGC52112*(xJ-Y231872)	FGC52116	6582459	122402	1	1	1	1	J	A0-T-->A1-->A1b-->BT-->CT-->CF-->F-->GHIJK-->HIJK-->IJK-->IJ-->J-->J2-->J-M410-->J-PF4610-->J-L26-->J-PF5087-->J-PF5160-->J-L24-->J-Y22662-->J-L25-->J-Z438-->J-Z387-->J-L70-->J-Z423-->J-Z435-->J-Z2177-->J-FGC52112
5656-1034950-B	J-PF5174*(xJ-Z7366,J-Y29702,J-Y36262,J-Z6082,J-PF5252,J-PF7421)	Y12907;Y12905	8439913	125424	1	1	1	1	J	A0-T-->A1-->A1b-->BT-->CT-->CF-->F-->GHIJK-->HIJK-->IJK-->IJ-->J-->J2-->J-M410-->J-PF4610-->J-L26-->J-PF5087-->J-PF5160-->J-PF5197-->J-PF5172-->J-Z7314-->J-PF5169-->J-PF5174
16176-B	J-S10971*(xJ-Y209057)	S23155	8276528	126466	1	1	1	1	J	A0-T-->A1-->A1b-->BT-->CT-->CF-->F-->GHIJK-->HIJK-->IJK-->IJ-->J-->J2-->J-M410-->J-PF4610-->J-L26-->J-PF5087-->J-PF5160-->J-L24-->J-Y22662-->J-L25-->J-Z438-->J-Z387-->J-L70-->J-Z423-->J-Z435-->J-CTS3601-->J-PF5456-->J-S10971
10764-B	J-Y11782*(xJ-Y13373,J-Y101708,J-Y20053,J-Y88927)	Y12105;FGC20423	6979552	113337	1	1	1	1	J	A0-T-->A1-->A1b-->BT-->CT-->CF-->F-->GHIJK-->HIJK-->IJK-->IJ-->J-->J2-->J-M410-->J-PF4610-->J-L26-->J-PF5087-->J-PF5116-->J-PF5119-->J-CTS4800-->J-L558-->J-M67-->J-Z1847-->J-Z500-->J-M92-->J-Z508-->J-Z504-->J-Z8096-->J-Y20492-->J-Y20051-->J-L560-->J-L556-->J-Y11782
18210-B	J-Y139519*(xJ-FT22800)	Y139521;Y139520;etc.	8240755	125960	1	1	1	1	J	A0-T-->A1-->A1b-->BT-->CT-->CF-->F-->GHIJK-->HIJK-->IJK-->IJ-->J-->J1-->J-Z2215-->J-Z2217-->J-L620-->J-PF4816-->J-L136-->J-P58-->J-CTS9721-->J-Z643-->J-Z1865-->J-Z1853-->J-Z2331-->J-Y15152-->J-ZS4336-->J-ZS4312-->J-Y6384-->J-ZS4306-->J-Y139519
17212-B	J-ZS2432*(xJ-FTA1409)	Y216867;Y167446	8115627	125455	1	1	1	1	J	A0-T-->A1-->A1b-->BT-->CT-->CF-->F-->GHIJK-->HIJK-->IJK-->IJ-->J-->J1-->J-Z2215-->J-Z2217-->J-L620-->J-PF4816-->J-L136-->J-P58-->J-CTS9721-->J-Z643-->J-Z1865-->J-Z1853-->J-Z2331-->J-Z2324-->J-Z2317-->J-Z2313-->J-YSC0000234-->J-Y3081-->J-Y3082-->J-Y3087-->J-S20075-->J-Y3088-->J-Z18271-->J-ZS2435-->J-ZS2439-->J-ZS2432
10734-B	O-F2188*(xO-Y29861,O-F3039,O-Y169190)	F2494;F1870;etc.	9359464	127917	1	1	1	1	O	A0-T-->A1-->A1b-->BT-->CT-->CF-->F-->GHIJK-->HIJK-->IJK-->K-->K2-->K-M2308-->K-M2335-->NO-->O-->O-M122-->O-M324-->O-P201-->O-P164-->O-M134-->O-PAGE23-->O-M1706-->O-CTS7634-->O-F3599-->O-F2188
UP2123-B	O-Y9325*(xO-Z39485,O-Y9033,O-Z39490)	Y9325	9575225	128451	1	1	1	1	O	A0-T-->A1-->A1b-->BT-->CT-->CF-->F-->GHIJK-->HIJK-->IJK-->K-->K2-->K-M2308-->K-M2335-->NO-->O-->O-F265-->O-M268-->O-K18-->O-Y9032-->O-PK4-->O-M95-->O-M1310-->O-M1348-->O-M1283-->O-M1368-->O-M1361-->O-Y9322-->O-Y9325
16311-B	O-Z25902*(xO-Y72947,O-Z42620,O-Y157820)	Z25902	6816783	123759	1	1	1	1	O	A0-T-->A1-->A1b-->BT-->CT-->CF-->F-->GHIJK-->HIJK-->IJK-->K-->K2-->K-M2308-->K-M2335-->NO-->O-->O-M122-->O-M324-->O-P201-->O-P164-->O-M134-->O-PAGE23-->O-M1706-->O-A9459-->O-F14249-->O-F14347-->O-CTS5063-->O-F14330-->O-CTS1154-->O-Z25902
15178-B	R-A16*(xR-BY20037,R-A14)	A16;Y314384	5937827	116208	1	1	1	1	R	A0-T-->A1-->A1b-->BT-->CT-->CF-->F-->GHIJK-->HIJK-->IJK-->K-->K2-->K2b-->P-->P-V1651-->P-M1254-->P-P337-->P-P284-->P-P226-->R-->R-Y482-->R1-->R1b-->R-L754-->R-L389-->R-P297-->R-M269-->R-L23-->R-L51-->R-L52-->R-PF6538-->R-L151-->R-P312-->R-S461-->R-L21-->R-DF13-->R-Z253-->R-Z2534-->R-A16
16995-B	R-A6535	Y17442;Y17730;etc.	6941507	123326	1	1	1	1	R	A0-T-->A1-->A1b-->BT-->CT-->CF-->F-->GHIJK-->HIJK-->IJK-->K-->K2-->K2b-->P-->P-V1651-->P-M1254-->P-P337-->P-P284-->P-P226-->R-->R-Y482-->R1-->R1b-->R-L754-->R-L389-->R-P297-->R-M269-->R-L23-->R-L51-->R-L52-->R-PF6538-->R-L151-->R-U106-->R-S263-->R-S264-->R-S497-->R-DF98-->R-S18823-->R-S22069-->R-Y17440-->R-A6535
11099-B	R-A923*(xR-Y105390)	A923	9817632	128539	1	1	1	1	R	A0-T-->A1-->A1b-->BT-->CT-->CF-->F-->GHIJK-->HIJK-->IJK-->K-->K2-->K2b-->P-->P-V1651-->P-M1254-->P-P337-->P-P284-->P-P226-->R-->R-Y482-->R1-->R1b-->R-L754-->R-L389-->R-P297-->R-M269-->R-L23-->R-L51-->R-L52-->R-PF6538-->R-L151-->R-P312-->R-S461-->R-L21-->R-DF13-->R-FGC11134-->R-A114-->R-CTS4466-->R-A541-->R-S1121-->R-Y6238-->R-A159-->R-Z17981-->R-A923
5287-1079625-B	R-A9451	A9454;A9451	6819834	125120	1	1	1	1	R	A0-T-->A1-->A1b-->BT-->CT-->CF-->F-->GHIJK-->HIJK-->IJK-->K-->K2-->K2b-->P-->P-V1651-->P-M1254-->P-P337-->P-P284-->P-P226-->R-->R-Y482-->R1-->R1b-->R-L754-->R-L389-->R-P297-->R-M269-->R-L23-->R-L51-->R-L52-->R-PF6538-->R-L151-->R-U106-->R-S263-->R-S499-->R-L48-->R-Z9-->R-Z30-->R-Z349-->R-Z345-->R-Z2-->R-Z7-->R-FGC902-->R-S5945-->R-Y3159-->R-A9455-->R-A9451
UP2153-B	R-BY20443	Y90992	6402636	115882	1	1	1	1	R	A0-T-->A1-->A1b-->BT-->CT-->CF-->F-->GHIJK-->HIJK-->IJK-->K-->K2-->K2b-->P-->P-V1651-->P-M1254-->P-P337-->P-P284-->P-P226-->R-->R-Y482-->R1-->R1b-->R-L754-->R-L389-->R-P297-->R-M269-->R-L23-->R-L51-->R-L52-->R-PF6538-->R-L151-->R-U106-->R-S263-->R-S499-->R-L48-->R-Z9-->R-Z331-->R-Z330-->R-CTS12135-->R-Y6669-->R-S21728-->R-A656-->R-FT38599-->R-Y67920-->R-BY20443
14919-B	R-BY40178	Y152602	7047776	117455	1	1	1	1	R	A0-T-->A1-->A1b-->BT-->CT-->CF-->F-->GHIJK-->HIJK-->IJK-->K-->K2-->K2b-->P-->P-V1651-->P-M1254-->P-P337-->P-P284-->P-P226-->R-->R-Y482-->R1-->R1b-->R-L754-->R-L389-->R-P297-->R-M269-->R-L23-->R-L51-->R-L52-->R-PF6538-->R-L151-->R-U106-->R-S263-->R-S499-->R-L48-->R-Z9-->R-Z30-->R-Z349-->R-Z345-->R-Z2-->R-S22165-->R-Y17999-->R-BY16547-->R-FGC70051-->R-BY40178
17827-B	R-CTS11638*(xR-Y10824)	CTS11638	6894293	124777	1	1	1	1	R	A0-T-->A1-->A1b-->BT-->CT-->CF-->F-->GHIJK-->HIJK-->IJK-->K-->K2-->K2b-->P-->P-V1651-->P-M1254-->P-P337-->P-P284-->P-P226-->R-->R-Y482-->R1-->R1b-->R-L754-->R-L389-->R-P297-->R-M269-->R-L23-->R-L51-->R-L52-->R-PF6538-->R-L151-->R-P312-->R-L238-->R-Z2245-->R-Z2247-->R-CTS11638
16599-B	R-DF109*(xR-Y3645,R-DF85,R-S588,R-Y134650,R-FGC4133,R-BY11687,R-Y293682,R-Y146338,R-Y94073,R-FGC64418,R-BY21182,R-FT31150,R-BY184592,R-BY198,R-A259,R-A10526,R-BY145571,R-BY18040,R-Y15541)	DF105;Y2845;etc.	7888358	126712	1	1	1	1	R	A0-T-->A1-->A1b-->BT-->CT-->CF-->F-->GHIJK-->HIJK-->IJK-->K-->K2-->K2b-->P-->P-V1651-->P-M1254-->P-P337-->P-P284-->P-P226-->R-->R-Y482-->R1-->R1b-->R-L754-->R-L389-->R-P297-->R-M269-->R-L23-->R-L51-->R-L52-->R-PF6538-->R-L151-->R-P312-->R-S461-->R-L21-->R-DF13-->R-DF49-->R-Z2980-->R-Z2976-->R-DF23-->R-Z2961-->R-S645-->R-Z2965-->R-M222-->R-Y2605-->R-Y2841-->R-DF104-->R-DF109
11119-B	R-DF109*(xR-Y3645,R-DF85,R-S588,R-Y134650,R-FGC4133,R-BY11687,R-Y293682,R-Y146338,R-Y94073,R-FGC64418,R-BY21182,R-FT31150,R-BY184592,R-BY198,R-A259,R-Y23074,R-Y24520,R-BY145571,R-BY18040,R-Y15541)	Y2845;DF105	7576655	127026	1	1	1	1	R	A0-T-->A1-->A1b-->BT-->CT-->CF-->F-->GHIJK-->HIJK-->IJK-->K-->K2-->K2b-->P-->P-V1651-->P-M1254-->P-P337-->P-P284-->P-P226-->R-->R-Y482-->R1-->R1b-->R-L754-->R-L389-->R-P297-->R-M269-->R-L23-->R-L51-->R-L52-->R-PF6538-->R-L151-->R-P312-->R-S461-->R-L21-->R-DF13-->R-DF49-->R-Z2980-->R-Z2976-->R-DF23-->R-Z2961-->R-S645-->R-Z2965-->R-M222-->R-Y2605-->R-Y2841-->R-DF104-->R-DF109
15126-B	R-DF13*(xR-BY205765,R-Z251,R-DF21,R-CTS1751,R-BY169792,R-DF1,R-CTS2501,R-BY23434,R-FGC5494,R-Y15134,R-Y14049,R-FGC13783,R-Z253,R-S1051,R-DF49,R-S1026,R-Y5305,R-Y30336,R-Y176317,R-L1335,R-BY4048,R-Z255,R-BY23473,R-MC14,R-CTS3386,R-CTS2139,R-BY2868,R-Y62830,R-BY34871,R-A286,R-Y16007,R-FGC11293,R-BY30952,R-L96,R-BY20951,R-Y23188,R-BY60917,R-CTS4466)	Z2542;CTS241	7528982	125139	1	1	1	1	R	A0-T-->A1-->A1b-->BT-->CT-->CF-->F-->GHIJK-->HIJK-->IJK-->K-->K2-->K2b-->P-->P-V1651-->P-M1254-->P-P337-->P-P284-->P-P226-->R-->R-Y482-->R1-->R1b-->R-L754-->R-L389-->R-P297-->R-M269-->R-L23-->R-L51-->R-L52-->R-PF6538-->R-L151-->R-P312-->R-S461-->R-L21-->R-DF13
5684-1079906-B	R-DF27*(xR-FT185098,R-YP4695,R-Y32298,R-Y24895,R-Y30815,R-Y38083,R-Y23055,R-Y13142,R-Z2571,R-Y30754,R-Y3505,R-FT182413,R-BY653,R-DF79,R-Z225,R-FT424538,R-FGC23071,R-Y14529,R-A11619,R-Y11849,R-Z16629,R-FT40455,R-Y134945,R-Z195,R-S4381,R-Y33093,R-BY187503,R-BY56683,R-Y230197,R-Y6951,R-BY3329,R-PF6566,R-Y7205,R-BY159700,R-A15900,R-BY101094,R-Y5076,R-Y56490,R-BY34793,R-BY41650,R-YP4295,R-DF81,R-L617,…	S250	14733340	128881	1	1	1	1	R	A0-T-->A1-->A1b-->BT-->CT-->CF-->F-->GHIJK-->HIJK-->IJK-->K-->K2-->K2b-->P-->P-V1651-->P-M1254-->P-P337-->P-P284-->P-P226-->R-->R-Y482-->R1-->R1b-->R-L754-->R-L389-->R-P297-->R-M269-->R-L23-->R-L51-->R-L52-->R-PF6538-->R-L151-->R-P312-->R-DF27
5958-1040497-B	R-DF97*(xR-BY18256,R-BY471,R-BY21203,R-FGC19851)	Y7006;Y7007;etc.	7365255	124349	1	1	1	1	R	A0-T-->A1-->A1b-->BT-->CT-->CF-->F-->GHIJK-->HIJK-->IJK-->K-->K2-->K2b-->P-->P-V1651-->P-M1254-->P-P337-->P-P284-->P-P226-->R-->R-Y482-->R1-->R1b-->R-L754-->R-L389-->R-P297-->R-M269-->R-L23-->R-L51-->R-L52-->R-PF6538-->R-L151-->R-P312-->R-S461-->R-L21-->R-DF13-->R-DF49-->R-Z2980-->R-Z2976-->R-DF23-->R-Z2961-->R-S645-->R-Z2965-->R-M222-->R-Y2605-->R-Y2841-->R-DF104-->R-DF109-->R-DF85-->R-S673-->R-…
5545-1079775-B	R-FGC19573*(xR-BY182498)	Y36367;Y36370;etc.	6621373	118658	1	1	1	1	R	A0-T-->A1-->A1b-->BT-->CT-->CF-->F-->GHIJK-->HIJK-->IJK-->K-->K2-->K2b-->P-->P-V1651-->P-M1254-->P-P337-->P-P284-->P-P226-->R-->R-Y482-->R1-->R1b-->R-L754-->R-L389-->R-P297-->R-M269-->R-L23-->R-L51-->R-L52-->R-PF6538-->R-L151-->R-U106-->R-S263-->R-S499-->R-S1684-->R-FGC19573
11129-B	R-FGC69666*(xR-FTA24018,R-FTA33937)	FGC58139	8650143	127395	1	1	1	1	R	A0-T-->A1-->A1b-->BT-->CT-->CF-->F-->GHIJK-->HIJK-->IJK-->K-->K2-->K2b-->P-->P-V1651-->P-M1254-->P-P337-->P-P284-->P-P226-->R-->R-Y482-->R1-->R1b-->R-L754-->R-L389-->R-P297-->R-M269-->R-L23-->R-L51-->R-L52-->R-PF6538-->R-L151-->R-P312-->R-U152-->R-L2-->R-Z49-->R-Z142-->R-Z51-->R-L562-->R-Z57-->R-CTS6554-->R-FGC69666
11590-B	R-FT309010	Y285136;Y128419;etc.	7100007	121555	1	1	1	1	R	A0-T-->A1-->A1b-->BT-->CT-->CF-->F-->GHIJK-->HIJK-->IJK-->K-->K2-->K2b-->P-->P-V1651-->P-M1254-->P-P337-->P-P284-->P-P226-->R-->R-Y482-->R1-->R1b-->R-L754-->R-L389-->R-P297-->R-M269-->R-L23-->R-L51-->R-L52-->R-PF6538-->R-L151-->R-P312-->R-S461-->R-L21-->R-DF13-->R-Z251-->R-S11556-->R-S9294-->R-Y11273-->R-FGC11986-->R-FT309010
13104-1095757-B	R-L165*(xR-BY129,R-BY13623,R-FT195426)	L165	8632272	127814	1	1	1	1	R	A0-T-->A1-->A1b-->BT-->CT-->CF-->F-->GHIJK-->HIJK-->IJK-->K-->K2-->K2b-->P-->P-V1651-->P-M1254-->P-P337-->P-P284-->P-P226-->R-->R-Y482-->R1-->R1b-->R-L754-->R-L389-->R-P297-->R-M269-->R-L23-->R-L51-->R-L52-->R-PF6538-->R-L151-->R-P312-->R-DF27-->R-Z195-->R-Z198-->R-L165
14261-B	R-L617*(xR-Y46619,R-Y150902,R-FGC14951,R-M225,R-BY194358)	Y9056;L617;etc.	7712250	124159	1	1	1	1	R	A0-T-->A1-->A1b-->BT-->CT-->CF-->F-->GHIJK-->HIJK-->IJK-->K-->K2-->K2b-->P-->P-V1651-->P-M1254-->P-P337-->P-P284-->P-P226-->R-->R-Y482-->R1-->R1b-->R-L754-->R-L389-->R-P297-->R-M269-->R-L23-->R-L51-->R-L52-->R-PF6538-->R-L151-->R-P312-->R-DF27-->R-Z2552-->R-L617
6068-B	R-MC21*(xR-FGC36627)	MC21	10013157	128474	1	1	1	1	R	A0-T-->A1-->A1b-->BT-->CT-->CF-->F-->GHIJK-->HIJK-->IJK-->K-->K2-->K2b-->P-->P-V1651-->P-M1254-->P-P337-->P-P284-->P-P226-->R-->R-Y482-->R1-->R1b-->R-L754-->R-L389-->R-P297-->R-M269-->R-L23-->R-L51-->R-L52-->R-PF6538-->R-L151-->R-P312-->R-S461-->R-L21-->R-DF13-->R-CTS2501-->R-MC21
11830-B	R-PH821*(xR-Y22134)	Y22133;Y22967	7817974	127636	1	1	1	1	R	A0-T-->A1-->A1b-->BT-->CT-->CF-->F-->GHIJK-->HIJK-->IJK-->K-->K2-->K2b-->P-->P-V1651-->P-M1254-->P-P337-->P-P284-->P-P226-->R-->R-Y482-->R1-->R1b-->R-L754-->R-L389-->R-P297-->R-M269-->R-L23-->R-L51-->R-L52-->R-PF6538-->R-L151-->R-P312-->R-S461-->R-L21-->R-DF13-->R-FGC5494-->R-FGC7448-->R-FGC5496-->R-S1088-->R-PH821
10738-1042949-B	R-S18890*(xR-FGC12058)	S18890	8000254	106413	1	1	1	1	R	A0-T-->A1-->A1b-->BT-->CT-->CF-->F-->GHIJK-->HIJK-->IJK-->K-->K2-->K2b-->P-->P-V1651-->P-M1254-->P-P337-->P-P284-->P-P226-->R-->R-Y482-->R1-->R1b-->R-L754-->R-L389-->R-P297-->R-M269-->R-L23-->R-L51-->R-L52-->R-PF6538-->R-L151-->R-U106-->R-S263-->R-S499-->R-L48-->R-Z9-->R-Z30-->R-Z349-->R-Z345-->R-Z2-->R-Z7-->R-Z8-->R-Z8174-->R-Z338-->R-Z11-->R-Z12-->R-Z8175-->R-Y3001-->R-S18890
KAL0104-B	R-S21728*(xR-Y98727,R-BY5715,R-Y246643,R-Y260481,R-Y67920,R-Y21406)	S21728	8336495	126322	1	1	1	1	R	A0-T-->A1-->A1b-->BT-->CT-->CF-->F-->GHIJK-->HIJK-->IJK-->K-->K2-->K2b-->P-->P-V1651-->P-M1254-->P-P337-->P-P284-->P-P226-->R-->R-Y482-->R1-->R1b-->R-L754-->R-L389-->R-P297-->R-M269-->R-L23-->R-L51-->R-L52-->R-PF6538-->R-L151-->R-U106-->R-S263-->R-S499-->R-L48-->R-Z9-->R-Z331-->R-Z330-->R-CTS12135-->R-Y6669-->R-S21728
12103-B	R-Y14298*(xR-Z17685)	Y14298	7151522	116543	1	1	1	1	R	A0-T-->A1-->A1b-->BT-->CT-->CF-->F-->GHIJK-->HIJK-->IJK-->K-->K2-->K2b-->P-->P-V1651-->P-M1254-->P-P337-->P-P284-->P-P226-->R-->R-Y482-->R1-->R1b-->R-L754-->R-L389-->R-P297-->R-M269-->R-L23-->R-L51-->R-L52-->R-PF6538-->R-L151-->R-P312-->R-S461-->R-L21-->R-DF13-->R-Z253-->R-S844-->R-S845-->R-Y14298
13179-1096899-B	R-Y16467*(xR-BY34976,R-Y12458,R-BY17700,R-Y226052,R-Y83886,R-BY17742,R-BY17676,R-Y81786)	Y16467	8138991	122957	1	1	1	1	R	A0-T-->A1-->A1b-->BT-->CT-->CF-->F-->GHIJK-->HIJK-->IJK-->K-->K2-->K2b-->P-->P-V1651-->P-M1254-->P-P337-->P-P284-->P-P226-->R-->R-Y482-->R1-->R1b-->R-L754-->R-L389-->R-P297-->R-M269-->R-L23-->R-L51-->R-L52-->R-PF6538-->R-L151-->R-P312-->R-S461-->R-L21-->R-DF13-->R-Z255-->R-Y16467
11532-B	R-Y20989	Y59912;Y21468;etc.	17244648	128995	1	1	1	1	R	A0-T-->A1-->A1b-->BT-->CT-->CF-->F-->GHIJK-->HIJK-->IJK-->K-->K2-->K2b-->P-->P-V1651-->P-M1254-->P-P337-->P-P284-->P-P226-->R-->R-Y482-->R1-->R1b-->R-L754-->R-L389-->R-P297-->R-M269-->R-L23-->R-L51-->R-L52-->R-PF6538-->R-L151-->R-U106-->R-S7047-->R-Y20989
13518-B	R-Y22312*(xR-Y22121)	Y22312	7709915	123683	1	1	1	1	R	A0-T-->A1-->A1b-->BT-->CT-->CF-->F-->GHIJK-->HIJK-->IJK-->K-->K2-->K2b-->P-->P-V1651-->P-M1254-->P-P337-->P-P284-->P-P226-->R-->R-Y482-->R1-->R1b-->R-L754-->R-L389-->R-P297-->R-M269-->R-L23-->R-L51-->R-L52-->R-PF6538-->R-L151-->R-P312-->R-U152-->R-L2-->R-A6454-->R-Y22291-->R-Y22312
11452-1056021-B	R-Y30459*(xR-BY33580,R-S42)	Y60146;Y30459	8543502	126881	1	1	1	1	R	A0-T-->A1-->A1b-->BT-->CT-->CF-->F-->GHIJK-->HIJK-->IJK-->K-->K2-->K2b-->P-->P-V1651-->P-M1254-->P-P337-->P-P284-->P-P226-->R-->R-Y482-->R1-->R1b-->R-L754-->R-L389-->R-P297-->R-M269-->R-L23-->R-L51-->R-L52-->R-PF6538-->R-L151-->R-P312-->R-U152-->R-L2-->R-Z49-->R-Z142-->R-S7402-->R-FT38430-->R-Y30459
11926-B	R-Y45640	Y70829;Y45640;etc.	6511881	115871	1	1	1	1	R	A0-T-->A1-->A1b-->BT-->CT-->CF-->F-->GHIJK-->HIJK-->IJK-->K-->K2-->K2b-->P-->P-V1651-->P-M1254-->P-P337-->P-P284-->P-P226-->R-->R-Y482-->R1-->R1b-->R-L754-->R-L389-->R-P297-->R-M269-->R-L23-->R-L51-->R-L52-->R-PF6538-->R-L151-->R-P312-->R-S461-->R-L21-->R-DF13-->R-S1026-->R-Z16887-->R-BY4112-->R-Z16903-->R-Y45640
16000-B	R-Y874*(xR-Y19762,R-Z6405,R-Y43743,R-Y24369)	Y874	8756765	127800	1	1	1	1	R	A0-T-->A1-->A1b-->BT-->CT-->CF-->F-->GHIJK-->HIJK-->IJK-->K-->K2-->K2b-->P-->P-V1651-->P-M1254-->P-P337-->P-P284-->P-P226-->R-->R-Y482-->R1-->R1a-->R-M459-->R-M735-->R-M198-->R-M417-->R-Z645-->R-Z93-->R-Z94-->R-Z2124-->R-Z2125-->R-Z2123-->R-Y934
5060-1034766-B	R-Z142*(xR-CTS2819,R-S7402,R-Z51,R-FGC22963)	Z142	8023596	127503	1	1	1	1	R	A0-T-->A1-->A1b-->BT-->CT-->CF-->F-->GHIJK-->HIJK-->IJK-->K-->K2-->K2b-->P-->P-V1651-->P-M1254-->P-P337-->P-P284-->P-P226-->R-->R-Y482-->R1-->R1b-->R-L754-->R-L389-->R-P297-->R-M269-->R-L23-->R-L51-->R-L52-->R-PF6538-->R-L151-->R-P312-->R-U152-->R-L2-->R-Z49-->R-Z142
N0087-B	R-Z154*(xR-Y31452,R-BY19022)	Y28680;Y31638;etc.	9288019	127897	1	1	1	1	R	A0-T-->A1-->A1b-->BT-->CT-->CF-->F-->GHIJK-->HIJK-->IJK-->K-->K2-->K2b-->P-->P-V1651-->P-M1254-->P-P337-->P-P284-->P-P226-->R-->R-Y482-->R1-->R1b-->R-L754-->R-L389-->R-P297-->R-M269-->R-L23-->R-L51-->R-L52-->R-PF6538-->R-L151-->R-U106-->R-S263-->R-S499-->R-FGC8512-->R-L259-->R-Z154
17135-B	R-Z17685*(xR-FGC20561)	Z17685	7337872	126141	1	1	1	1	R	A0-T-->A1-->A1b-->BT-->CT-->CF-->F-->GHIJK-->HIJK-->IJK-->K-->K2-->K2b-->P-->P-V1651-->P-M1254-->P-P337-->P-P284-->P-P226-->R-->R-Y482-->R1-->R1b-->R-L754-->R-L389-->R-P297-->R-M269-->R-L23-->R-L51-->R-L52-->R-PF6538-->R-L151-->R-P312-->R-S461-->R-L21-->R-DF13-->R-Z253-->R-S844-->R-S845-->R-Y14298-->R-AMM336-->R-Z17685
17392-B	R-Z255*(xR-Y17109,R-Y16467,R-Y17449,R-A13219)	Y4859;Y4860;etc.	7542048	125570	1	1	1	1	R	A0-T-->A1-->A1b-->BT-->CT-->CF-->F-->GHIJK-->HIJK-->IJK-->K-->K2-->K2b-->P-->P-V1651-->P-M1254-->P-P337-->P-P284-->P-P226-->R-->R-Y482-->R1-->R1b-->R-L754-->R-L389-->R-P297-->R-M269-->R-L23-->R-L51-->R-L52-->R-PF6538-->R-L151-->R-P312-->R-S461-->R-L21-->R-DF13-->R-Z255
16677-B	R-Z56*(xR-Y192351,R-BY90005,R-S47,R-BY3958,R-Z145,R-S1523)	Z56	9459785	128386	1	1	1	1	R	A0-T-->A1-->A1b-->BT-->CT-->CF-->F-->GHIJK-->HIJK-->IJK-->K-->K2-->K2b-->P-->P-V1651-->P-M1254-->P-P337-->P-P284-->P-P226-->R-->R-Y482-->R1-->R1b-->R-L754-->R-L389-->R-P297-->R-M269-->R-L23-->R-L51-->R-L52-->R-PF6538-->R-L151-->R-P312-->R-U152-->Z56
